# Supplementary material for: Exosomal miRNA-155-5p from M1-polarized macrophages suppresses angiogenesis by targeting GDF6 to interrupt diabetic wound healing
Source: Mol Ther Nucleic Acids. 2023 Nov 10;34:102074. doi: 10.1016/j.omtn.2023.102074 (PMC10701080; doi:10.1016/j.omtn.2023.102074)
Supplement: Table S1. Levels of BMDM-Exos miRNAs and top 10 differentially expressed miRNAs in M1-Exos and M2-Exos [file mmc2.xlsx]

## Sheet: Sheet1
Levels of BMDM-Exos miRNAs							Top 10 differentially expressed miRNA in M1-Exos and M2-Exos
miRNA name	M0-Exos	M1-Exos	M2-Exos				miRNA name	M1-Exos VS M2-Exos
10_2645	2.607	2.794	3.136				mmu-miR-155-5p	1.7378
19_18891	2.62	2.256	3.004				mmu-miR-184-3p	1.6558
5_27839	2.741	2.142	2.881				mmu-miR-147-3p	1.6461
mmu-miR-10a-5p	3.031	2.693	2.351				mmu-miR-210-3p	1.3548
mmu-miR-151-3p	2.931	2.293	2.826				mmu-miR-30c-5p	1.2253
mmu-miR-186-5p	3.252	2.975	2.816				mmu-miR-10a-5p	1.1454
mmu-miR-210-3p	2.402	2.762	2.038				mmu-miR-146a-5p	1.1177
mmu-miR-223-5p	3.029	2.506	2.43				mmu-miR-99b-5p	1.1166
mmu-miR-24-2-5p	2.99	3.187	3.317				mmu-miR-125a-5p	1.1161
mmu-miR-28a-3p	3.3	3.054	2.975				mmu-miR-29b-3p	1.1092
mmu-miR-30e-3p	2.242	2.708	2.788
mmu-miR-324-5p	2.639	3.04	3.049
mmu-miR-326-3p	3.332	2.929	2.9
mmu-miR-328-3p	3.395	3.128	2.992
mmu-miR-351-5p	2.761	1.944	2.601
mmu-miR-361-3p	3.419	3.13	2.985
mmu-miR-501-3p	3.066	2.535	2.774
mmu-miR-6239	2.48	2.574	3.152
13_9840	1.341	2.119	1.924
5_28276	0	1.986	1.923
1_192	1.513	2.043	2.414
9_35330	1.936	1.976	2.735
mmu-miR-30b-5p	1.707	2.713	2.496
mmu-miR-30c-5p	1.683	2.357	1.924
X_37348	1.511	2.329	2.395
mmu-miR-147-3p	1.224	2.635	1.601
mmu-let-7b-5p	4.6	4.067	4.344
mmu-let-7d-5p	3.94	4.341	4.285
mmu-let-7g-5p	3.766	4.177	4.117
mmu-miR-146a-5p	4.722	4.773	4.27
mmu-miR-191-5p	3.708	4.259	4.108
mmu-miR-25-3p	4.649	4.085	4.208
mmu-miR-29a-3p	4.26	4.325	4.096
mmu-miR-5126	4.072	4.161	4.387
mmu-let-7c-5p	4.925	4.441	4.769
mmu-let-7f-5p	4.64	4.901	4.839
mmu-miR-21a-5p	5.198	5.288	5.066
mmu-let-7d-3p	4.039	3.539	3.543
mmu-let-7e-5p	3.734	4.141	3.814
mmu-miR-125a-5p	3.672	3.782	3.388
mmu-miR-125b-5p	3.855	3.154	3.65
mmu-miR-142a-5p	3.574	3.859	3.728
mmu-miR-146b-5p	3.506	3.675	4.087
mmu-miR-29b-3p	3.221	3.948	3.559
mmu-miR-34a-5p	3.479	3.729	3.757
mmu-miR-423-5p	3.8	3.444	3.457
mmu-miR-92a-3p	3.809	3.105	3.462
mmu-miR-99b-5p	3.276	3.487	3.123
mmu-miR-143-3p	3.41	2.028	3.532
mmu-miR-145a-5p	3.403	1.663	3.356
mmu-miR-196a-5p	3.567	1.977	3.5
mmu-miR-199a-3p	2.836	1.863	2.977
mmu-miR-199a-5p	3.229	1.927	3.191
mmu-miR-199b-3p	2.826	1.863	2.97
mmu-miR-145a-3p	2.207	0	2.023
mmu-miR-196b-5p	2.452	0	2.271
mmu-miR-199b-5p	2.314	0	2.281
mmu-miR-214-3p	2.084	1.636	2.584
mmu-miR-298-5p	2.101	0	2.28
mmu-miR-34c-5p	1.936	0	2.222
mmu-miR-676-3p	2.216	1.344	1.669
mmu-miR-155-5p	1.632	2.837	1.632
mmu-miR-184-3p	0	2.221	1.341
